# Supplementary material for: Sodium Butyrate (NaB) and Sodium Propionate (NaP) Reduce Cyclin A2 Expression, Inducing Cell Cycle Arrest and Proliferation Inhibition of Different Breast Cancer Subtypes, Leading to Apoptosis
Source: Biomedicines. 2024 Aug 6;12(8):1779. doi: 10.3390/biomedicines12081779 (PMC11351769; doi:10.3390/biomedicines12081779)
Supplement: Supplementary file 1 [file biomedicines-12-01779-s001.zip]

Archive with 1 entries (1 files):
- biomedicines-3132732-supplementary.pptx
